# Supplementary material for: Growth performance and development of internal organ, and gastrointestinal tract of calf supplementation with calcium propionate at various stages of growth period
Source: PLoS One. 2017 Jul 10;12(7):e0179940. doi: 10.1371/journal.pone.0179940 (PMC5503182; doi:10.1371/journal.pone.0179940)
Supplement: S1 File — (XLS) [file pone.0179940.s001.xls]

## Sheet: Sheet1
ID	Stage	Treatment	Rumen/g	Reticulum/g	Omasum/g	Abomasum/g	Heart/g	Liver/g	Spleen/g	Kidney/g
1	1	0CaP	410	140	70	220	210	650	60	140
2	1	0CaP	190	50	50	210	220	750	80	190
3	1	0CaP	160	50	60	200	200	820	120	120
4	1	0CaP	170	50	70	140	260	730	110	150
5	1	0CaP	180	40	60	180	250	710	90	170
6	1	0CaP	240	60	90	230	210	730	100	150
7	1	5CaP	200	60	80	230	270	830	120	120
8	1	5CaP	160	50	70	210	210	600	90	120
9	1	5CaP	220	50	50	220	230	780	120	140
10	1	5CaP	250	70	60	160	230	670	100	130
11	1	5CaP	470	110	70	220	230	640	80	120
12	1	5CaP	150	50	50	170	270	840	110	120
13	1	10CaP	330	90	60	210	220	770	110	130
14	1	10CaP	150	40	60	160	250	730	90	110
15	1	10CaP	200	60	70	180	220	840	90	130
16	1	10CaP	200	60	80	230	270	830	120	120
17	1	10CaP	250	60	70	250	260	810	80	140
18	1	10CaP	270	70	90	260	250	890	120	180
19	2	0CaP	1040	140	140	290	330	800	180	250
20	2	0CaP	780	150	220	360	380	940	160	250
21	2	0CaP	720	160	170	250	320	900	160	280
22	2	0CaP	990	190	210	270	330	970	170	210
23	2	5CaP	1190	260	210	290	330	1080	180	230
24	2	5CaP	1160	210	230	350	370	1090	230	220
25	2	5CaP	1190	230	180	320	380	940	180	220
26	2	5CaP	1000	200	270	350	350	1130	140	290
27	2	5CaP	1280	260	230	360	380	980	130	310
28	2	5CaP	910	210	210	300	250	1070	150	210
29	2	10CaP	1410	220	260	270	360	1130	160	250
30	2	10CaP	1490	210	180	280	350	1000	170	200
31	2	10CaP	1200	260	220	380	370	1140	170	280
32	2	10CaP	1220	280	150	220	320	1040	130	190
33	2	10CaP	1290	240	270	250	320	1230	230	210
34	2	10CaP	1030	150	140	290	350	1180	190	200
35	3	0CaP	2060	310	470	300	420	1380	260	290
36	3	0CaP	1480	250	360	420	430	1200	250	290
37	3	0CaP	1580	230	500	200	430	1110	200	330
38	3	0CaP	1960	380	330	350	420	1330	250	370
39	3	0CaP	1660	220	300	350	410	1180	240	340
40	3	0CaP	1540	210	300	340	380	1150	230	280
41	3	0CaP	1620	240	360	250	450	1200	250	340
42	3	0CaP	1320	220	340	340	420	1070	250	260
43	3	5CaP	2010	320	370	320	460	1170	190	290
44	3	5CaP	1980	370	520	310	460	1360	250	360
45	3	5CaP	2280	250	430	380	450	1220	230	300
46	3	5CaP	1760	260	520	380	420	1300	200	250
47	3	5CaP	1650	320	530	350	400	1320	200	320
48	3	5CaP	2040	260	520	310	410	1450	270	290
49	3	10CaP	1850	290	540	440	550	1430	280	310
50	3	10CaP	2270	290	360	530	470	1430	250	260
51	3	10CaP	2040	260	520	450	410	1390	270	290
52	3	10CaP	1860	260	490	460	480	1430	300	280
53	3	10CaP	2390	230	370	400	450	1340	250	300
54	3	10CaP	2010	260	380	400	430	1340	270	260
