# Supplementary material for: Growth performance and development of internal organ, and gastrointestinal tract of calf supplementation with calcium propionate at various stages of growth period
Source: PLoS One. 2017 Jul 10;12(7):e0179940. doi: 10.1371/journal.pone.0179940 (PMC5503182; doi:10.1371/journal.pone.0179940)
Supplement: S2 File — (XLSX) [file pone.0179940.s002.xlsx]

## Sheet: Sheet1
			Duodenum												Jejunum												Ileum
ID	Stage	Treatment	Villus height, μm						Crypt depths, μm						Villus height, μm						Crypt depths, μm						Villus height, μm						Crypt depths, μm
1	1	0CaP	.	.	.	.	.	.	.	.	.	.	.	.	177.34	142.51	168.37	109.02	119	138.73	120.4	94.08	102.74	105.4	98.7	95.92	132.08	135.56	129.96	131.55	130.43	149.17	79.4	89.13	79.98	74.35	88.39	84.86
2	1	0CaP	199.55	199.31	201.99	219.77	203.02	212.54	140.39	126.03	145.82	116.04	115.32	133.88	155.4	171.6	141.31	142.43	126.2	150.44	80.16	112.73	98.76	98.17	89.53	88.56	148.96	147.63	167.68	154.81	139.91	143.23	80.48	83.87	82.71	78.6	73.8	71.08
3	1	0CaP													150.44	155.72	140.6	137.9	132.96	148.73	99.7	85.76	81.32	96.52	91.69	89.26	128.96	109.75	129.48	126.44	120.1	118.31	76.6	88.13	83.24	91.28	78.5	76.12
4	1	0CaP	180.8	209.59	201.32	203.73	186.75	198.21	159.2	163.4	165.62	146.73	133.89	143.57													141.82	134.87	141.07	141.7	139.12	131.35	65.22	70.68	74.87	67.54	70.79	72.49
5	1	0CaP	.	.	.	.	.	.	.	.	.	.	.	.	169.07	170.45	173.47	183.76	179.29	164.85	101.98	96.69	79.7	88.83	97.82	98.52	202.07	160.09	136.51	168.97	132.05	186.15	78.46	74.13	94.25	88.68	68.26	95.01
6	1	0CaP	.	.	.	.	.	.	.	.	.	.	.	.	189.8	200.79	180.89	154.67	215.78	180.52	101.97	109.38	103.1	105.48	86.12	103.09	140.4	158.33	152.55	169.55	162.97	154.51	82.69	72.62	80.96	79.06	76.46	70.94
7	1	5CaP	.	.	.	.	.	.	.	.	.	.	.	.	157.34	147.98	158.11	180.16	166.07	171.05	82.93	96.98	82.66	88.07	93.06	85.36	174.2	196.17	168.9	176.76	97.53	169.71	80.22	77.24	76.92	84.21	88.63	96.86
8	1	5CaP	179.54	182.95	196.51	187.3	179.05	190.4	94.7	101.57	106.94	113.29	104.28	113	176.74	185.62	170.64	170.16	168.21	193.02	109.72	98.38	96.04	94.36	96.86	106.34	173.84	172.25	168.2	146.53	159.7	156.69	88.76	86.89	86.25	85.61	81.6	77.96
9	1	5CaP	204.83	167.15	126.84	138.3	144.95	127.41	110.56	124.4	118.66	123.1	107.1	120.39	178.06	187.85	191.49	176.87	191.48	198.2	98.8	95.23	93.67	78.83	92.74	85.95	200.36	167.95	167.85	170.73	166.32	155.74	87.33	80.72	84.18	107.46	97.25	89.55
10	1	5CaP	176.08	184.57	202.59	184.64	172.54	205.42	91.3	105.27	114.41	100.85	121.41	116.74	176.12	188.92	209.92	173.76	171.78	164.03	119.77	101.6	92.51	104.64	93.2	96.98	185.56	201.16	181.28	175.68	198.09	174.36	98.67	95.86	88.84	78.53	78.51	86.98
11	1	5CaP	175.26	171.22	184.08	201.39	178.47	222.67	92.26	109.69	111.9	122.71	113.76	117.24	168.34	170.31	192.1	164.76	164.5	198.59	109.12	94.06	106.28	97.11	114.5	117.31	200.62	172.05	181.66	200.41	190.55	196.58	79.75	94.47	102.67	120.68	116.59	90.63
12	1	5CaP	.	.	.	.	.	.	.	.	.	.	.	.	174.41	189.86	182.83	188.12	191.24	190.59	95.62	82.93	101.98	94.96	96.46	98.7	174.67	164.81	170	178.25	162.04	154.24	91.95	83.88	97.11	95.18	94.68	90.78
13	1	10CaP	.	.	.	.	.	.	.	.	.	.	.	.	196.12	173.15	170.6	161.52	201	189.32	91.45	86.26	93.73	117.71	100.92	107.92	170.88	166.53	169.96	167.48	167.12	174.03	94.97	107.19	76.31	83.6	88.06	93.42
14	1	10CaP	.	.	.	.	.	.	104.98	108.58	119.01	108.95	105.72	103.14	243.03	258.48	27.73	274.3	254.88	251.12	108.1	114.18	108.61	102.67	90.48	92.37	165.86	164.5	186.1	155.93	166.85	155.8	92.56	82.55	95.55	106.96	96.53	101.66
15	1	10CaP	.	.	.	.	.	.	.	.	.	.	.	.	215.77	226.12	234.96	200.51	218.12	212.5	108.83	107.44	92.68	105.07	108.39	113.62	183.68	187.25	185.49	176.95	.	.	102.32	97.75	78.01	99.82	96.64	103.94
16	1	10CaP	.	.	.	.	.	.	.	.	.	.	.	.	206.51	224.78	215.51	213	193.08	203.92	88.45	98.02	98.47	107.86	93.67	88.67	175.41	183.99	170.93	160.42	164	178.85	92.43	99.88	100.81	100.65	85.63	103.9
17	1	10CaP	.	.	.	.	.	.	.	.	.	.	.	.	199.55	237.31	219.99	220.7	227.9	195.4	89.74	116.89	102.09	117.42	109.06	114.26	296.04	211.42	259.04	234.84	215.63	234.95	145.56	125.23	123.96	135.11	135.35	143.51
18	1	10CaP	262.64	263.25	234.57	217.1	256.75	225.86	135.4	119.64	139.49	148.92	106.3	150.12	183.34	195.7	189.45	177.36	193.34	179.03	90.86	98.07	97.4	102.1	95.13	94.36	194.93	211.62	196.66	211.2	184.42	208.45	138.96	122.22	146.29	107.94	130.91	101.52
19	2	0CaP	236.99	231.9	211.02	232.29	199.17	200.69	125.15	125.39	116.52	14.62	119.94	111.2	202.42	179.38	207.35	188.5	185.38	172.22	90.59	102.82	97.24	90.52	97.79	103.82	205.78	202.04	195.28	213.29	201.52	211.91	111.93	115.45	107.01	96.16	110.82	112.36
20	2	0CaP	173.27	158.88	173.8	184.65	183.21	182.6	81.74	80.07	98.08	90.55	88.96	103.66	181.07	191.55	183.46	202.18	185.89	197.96	106.96	91	97.08	91.71	90.35	95.15	199.06	178.15	181.37	199.01	203.66	173.78	103.46	102.7	98.24	92	93.93	96.78
21	2	0CaP	143.07	146.81	166.17	157.1	148.71	170.04	163.64	78.98	75.38	85.71	84.18	89.44	177.76	174.11	195.52	163.56	183.18	188.13	83.34	86.85	101.62	88.13	104.3	96.3	172.64	187.09	185.54	174.62	164.74	176.06	91.9	91.54	104.76	101.25	91.43	194.39
22	2	0CaP	154.07	191.9	192.11	184.67	162.62	192.93	87.97	100.53	94.11	100.79	103.56	95.23	156.3	158.9	179.56	166.45	179.27	194.41	88.16	96.26	96.7	97.52	96.05	95.71	195.16	198.34	204.55	190.58	205.5	199.98	94.78	93.34	97.46	101.19	101.45	94.08
23	2	5CaP	186.76	194.28	178.11	191.83	193.18	206.42	187.61	1.41	107	100.48	93.6	95.24	191.34	171.91	220.14	185.86	180.76	173.35	89.69	92.43	84.86	97.32	82.72	88.29	212.46	222.21	219.1	220.63	217.28	200.31	121.8	113.03	120.97	111.5	108.67	110.34
24	2	5CaP	215.53	219.6	212.71	213.25	205.14	209.27	117.83	123.15	113.45	115.86	103.37	109.87	206.46	192.55	171.64	189.75	190.98	178.61	96.42	102.05	99.58	100.98	110.34	105.6	228.68	238.46	237.72	224.13	208.26	189.12	184.12	118.79	124.13	114.44	113	99.41
25	2	5CaP	208.46	209.58	194.74	200.63	201.82	206.33	98.06	118.41	100.6	99.28	107.81	100.65	198.75	209.7	213.01	214.1	217.68	207.61	105.82	103.73	118.75	111.06	108.29	99.3	210.83	208.84	189.4	225.75	187.46	199.53	108.92	105.22	111.78	113.66	113.88	102.38
26	2	5CaP	203.95	191.4	204.54	190.74	191.42	192.76	95.94	86.65	91.19	89.47	87.41	92.42	181.11	190.73	183.06	193.88	174.62	201.59	108.07	102.6	92.42	99.63	100.71	93.58	217.23	199.44	200.07	211.1	201.56	180.43	97.32	101.57	104.16	98.52	92.98	93.6
27	2	5CaP	197.01	179.98	205.7	187.37	175.52	195.85	190.02	84.28	93.27	92.74	93.62	94.3	195.88	186.95	253.33	250.34	193.55	202.22	116.5	124.5	112.16	116.57	98.58	110.32	228.84	203.87	189.57	191.28	215.5	190.79	107.02	92.74	104.42	92.18	102.89	97.25
28	2	5CaP	197.22	189.48	204.46	180.45	189.35	188.96	106.33	104.06	102.75	104.75	99.57	109.97	.	.	.	.	.	.	.	.	.	.	.	.	222.18	221.42	212.26	219.8	200.4	216.46	101.7	100.04	102.19	102.8	111.43	96.48
29	2	10CaP	200.91	202.37	205.04	28.71	213.38	222.83	122.33	117.18	125.51	121.93	124.85	129.7	190.24	192.7	225.55	205.57	200.27	191.66	123.3	116.58	116.37	120.47	127.79	108.61	182.71	206.7	199.09	187.33	197.53	204.7	101.98	100.25	104.2	116.94	117.23	108.5
30	2	10CaP	189.17	184.49	187.3	191.7	183.83	194.4	120.64	128.31	122.29	116.6	104.46	99.84	208.48	248.1	227.15	219.91	243.8	231.5	131.3	119.48	113.08	114.6	114.14	112.87	209.55	186.12	210.39	207.36	221.49	187.3	94.99	93.78	108.7	102.3	114.51	109.64
31	2	10CaP	237.53	264.95	215.02	237.27	214.1	216.78	105.6	118.36	120.78	123.96	104.29	105.42	227.54	211.08	203.77	200.36	202.17	233.19	109.16	94.65	96.28	107.46	96.79	115.65	207.49	207.36	213.99	222.86	191.38	209.98	81.69	84.08	90.59	91.06	88.98	100.91
32	2	10CaP	232.05	188.5	217.44	198.26	207.34	184.15	119.46	130.79	119.28	140.47	127.06	133.78	265.07	218.87	237.68	269.57	232.38	240.76	114.9	124.64	154.8	137.12	125.55	119.95	241.92	258.14	246.29	231.71	235.46	246.93	123.02	160.5	143.09	137.56	163.1	139.5
33	2	10CaP	206.11	190.84	212.28	242.69	196.42	217.93	134.5	132.7	132.63	154.84	154.43	156.43	205.58	218.87	237.86	269.57	232.48	240.76	114.9	124.64	154.8	137.12	125.55	111.95	176.13	170.75	185.11	194.27	164.54	196.08	131.95	119.26	127.45	116.27	112.1	131.43
34	2	10CaP	186.6	185.67	213.39	220.53	217.15	205.21	236.33	100.16	103.49	100.17	90.06	99.22	188.21	226.49	225.73	195.64	207.56	224.55	99.11	111.28	97.48	104.6	104.34	99.59	189.44	199.02	213.85	213.44	192.64	194.32	112.89	103.92	107.11	116.54	115.02	105.15
35	3	0CaP	198.5	202.29	209.58	202.38	190.22	213.96	104.78	102.58	116.2	102.47	128.29	131.51	214.12	238.63	214.53	208.84	228.78	224.47	107.46	132.74	103.87	127.03	110.68	111.03	213.13	248.28	255.36	271.45	243.39	265.22	132.57	130.83	122.85	112.96	166.5	154.79
36	3	0CaP	204.01	183.57	215.11	189.98	202.65	202.22	99.83	88.82	77.47	78.22	85.7	86.88	187.96	189.77	197.74	178.87	163.46	.	99.87	94.87	93.06	97.98	98.36	.	197.95	179.3	200.06	199.04	180.13	203.4	98.32	95.85	101.23	93.69	98.58	96.08
37	3	0CaP	166.74	161.8	164.54	156.06	160.36	152.42	89.93	88.82	77.47	78.22	85.7	86.88	200.77	192.32	198.22	202.09	191.27	.	96.85	91.32	99.92	96.59	103.96	.	170.2	172.67	214.44	187.37	182.1	197.24	109.97	96.59	95.11	95.73	99.34	108.11
38	3	0CaP	153.18	155.61	156	148.5	169.72	171.61	97.12	86.11	93.62	92	92.6	84.47	179.45	176.04	168.47	171.24	167.4	.	96.08	93.16	104.78	96.06	98.24	.	180.15	176.72	182.62	193.92	198.31	182.66	92.74	88.62	92.78	98.76	101.45	98.96
39	3	0CaP	163.33	155.58	177.78	163.71	167.92	182.89	103.83	87.76	102.74	99.27	96.92	89.98	179.2	176.58	185.98	167.05	181.22	.	96.78	97.42	91.84	96.18	86.86	95.31	193.48	187.54	175.77	203.13	190.84	179.77	97.73	101.94	93.88	94.51	99.15	92.73
40	3	0CaP	164.83	162.5	172.12	167.78	158.3	172.84	97.72	101.01	100.19	82.79	92.51	84.49	175.52	178.29	199.58	189.99	171.52	183.87	88.24	91.58	94.48	91.2	100.43	97.23	179.98	201.39	88.37	180.51	167.05	182.36	91.56	85.67	99.81	90.4	91.71	92.42
41	3	0CaP	183.91	156.33	175.77	175.3	151.39	148.47	96.67	97.33	93.71	89.29	91.71	87.52	190.74	195.63	170.13	205.68	197.05	171.01	101.76	92.24	107.51	96.93	93.9	108.61	176.8	206.27	206.52	186.96	172.26	200.39	118.1	95.84	101.85	109.83	105.42	95.8
42	3	0CaP	153.71	162.58	163.35	173.14	172.89	151.9	79.6	93.61	92.39	96.62	94.54	94.84	180.68	170.17	173.3	164.81	155.3	157.35	95.85	99.16	109.09	92.45	95.64	87.16	189.82	209.56	211.36	206	182.99	227.36	208.55	96.99	7.03	103.5	114.55	110.52
43	3	5CaP	209	209.75	197.64	193.92	197.88	205.78	103.95	97.41	103.32	115.84	108.82	108.76	185.22	191.13	177.9	190.95	197.24	195.24	98.43	97.66	97.38	106.87	93.82	99.87	208.09	194.4	204.7	198.82	210.13	190.48	113.57	117.18	111.09	105.47	101.29	106.02
44	3	5CaP	179.08	191.29	193	196.13	180.26	184.05	99.28	101.71	96.07	96.98	100.4	102.41	193.2	173.77	171.56	180.65	166.15	192.86	99.64	91.42	96.33	102.15	99.15	103.51	210.77	215.04	204.01	213.46	201.83	208.55	108.15	100.44	103.81	97.62	106.46	112.11
45	3	5CaP	155.69	171.81	141.94	168.77	156.02	171.06	94.94	99.16	91.9	87.92	91.99	87.44	177.74	176.38	174.36	197.93	196.28	196.37	115.2	119.16	95.71	113.67	114.99	112.87	201.88	205.02	209.26	202.06	182.4	207.98	115.48	107.17	111.57	101.46	102.14	105.68
46	3	5CaP	177.55	187.21	188.85	192.38	174.71	180.84	88.28	93.91	90.62	103.03	89.21	89.53	.	.	.	.	.	.	.	.	.	.	.	.	190.64	192.07	192.09	194.52	200.26	192.99	104.93	101.41	97.82	104.36	95.53	101.92
47	3	5CaP	191.27	165.89	153.65	157.61	153.32	174.05	108.09	97.89	92.27	85.18	94.54	93.23	195.64	187.93	180.21	189.98	195.53	183.56	102.27	103.96	106.38	108.38	102.74	103.41	207.44	188.21	180.51	205.93	194.09	203.94	108.37	111.14	100.54	96.78	97.52	102.58
48	3	5CaP	172.76	165.89	153.65	157.61	153.32	174.05	108.09	97.89	92.27	85.18	94.54	93.23	157.61	175.86	163.35	156.54	155.41	172.03	98.86	95.88	95.15	99.06	94.34	91.6	209.61	193.36	192.63	197.23	190.61	197.98	106.63	99.99	105.95	108.28	105.38	93.78
49	3	10CaP	145.66	165	150.21	186.34	167.74	165.08	91.59	92.75	85.32	93.43	98.88	107.51	.	.	.	.	.	.	.	.	.	.	.	.	212.66	235.59	243.53	212.5	215.09	242.31	97.57	125.25	109.85	124.62	118.06	118.09
50	3	10CaP	161.92	190.95	172.34	170.69	178.1	170.83	96.57	90.03	97.69	106.43	101.59	.	173.12	178.2	205.41	210.06	188.46	199.77	97.6	99.3	113.08	101.64	104.47	101.97	220.18	206.08	209.7	215.01			125.26	110.13	134.28	121.92	127.99	106.2
51	3	10CaP	174.22	176.37	163.62	176.53	184.48	171.78	105.64	83.39	92.76	90.15	95.74	94.5	191.82	187.26	198.14	192.73	200.48	198.14	101.23	102.79	112.29	103.87	103.34	101.77	230.61	207.55	244.26	211.29	220.37	241.75	132.89	122.94	129.09	105.06	129.44	146.93
52	3	10CaP	201.02	205.76	185.73	191.16	182.15	214.48	103.42	108.66	105.22	105.19	108.5	105.95	174.58	173.35	192.07	181.96	202.83	195.08	101.77	105.3	106.58	107.73	97.77	106.56	213.78	222.5	216.1	206.76	215.28	217.62	131.59	126.18	127.03	130.97	129.29	117.88
53	3	10CaP	178.3	186.28	182.73	198.13	208.15	190.02	123.84	98.28	100.8	93.8	95.23	95.5	179.69	186.18	206.96	178.06	181.97	179.6	93.01	100.67	83.25	101.12	102.1	93.28	205.18	224.36	219.58	234.38	228.07	233.65	132.89	135.81	140.8	118.44	119.56	122.3
54	3	10CaP	203.35	198.47	180.33	203.94	192.04	194.85	95.24	104.33	89.24	98.36	100.25	98.26	248.23	241.46	224.76	230.7	232.84	241.14	107.52	117.62	102.18	111.7	111.68	106.95	227.9	220.68	190.7	196.83	207.57	220.26	104.63	120.88	112.84	102.37	107.6	115.48
